# Supplementary material for: Effect of Milk-Feeding Frequency and Calcium Gluconate Supplementation on Growth, Health, and Reproductive and Metabolic Features of Holstein Heifers at a Rearing Farm
Source: Animals (Basel). 2024 Apr 29;14(9):1336. doi: 10.3390/ani14091336 (PMC11083690; doi:10.3390/ani14091336)
Supplement: Supplementary file 1 [file animals-14-01336-s001.zip]

Archive with 1 entries (1 files):
- animals-2932274-supplementary.pdf
